# Supplementary material for: Assessing toxicity and competitive fitness of Vibrio isolates from coastal waters in Israel
Source: mSphere. 2025 Apr 2;10(4):e00025-25. doi: 10.1128/msphere.00025-25 (PMC12039261; doi:10.1128/msphere.00025-25)
Supplement: Data set S2 — Antibiotic resistance raw data. [file msphere.00025-25-s0002.xlsx]

## Sheet: Dataset S2
Dataset S2. Antibiotics MIC values from three independent experiments.
	Ciprofloxacin (CL)*			Ceftriaxone (TX)*			Doxycycline (DC)*			Azithromycin (AZ)*
	Experiment #1	Experiment #2	Experiment #3	Experiment #1	Experiment #2	Experiment #3	Experiment #1	Experiment #2	Experiment #3	Experiment #1	Experiment #2	Experiment #3
TBV002	0.19	0.19	0.25	0.5	0.5	0.5	0.38	0.38	0.38	8	8	8
TBV004	0.1	0.125	0.125	3	3	2	0.5	0.75	0.75	96	64	64
TBV005	0.125	0.125	0.125	0.38	0.38	0.5	1	1	1	32	64	96
TBV006	0.38	0.5	0.5	0.25	0.19	0.25	0.5	3	2	64	32	32
TBV007	0.094	0.38	0.38	2	2	2	0.5	0.5	0.5	24	32	32
TBV008	0.064	0.094	0.094	0.012	0.125	0.125	0.25	0.19	0.125	4	16	6
TBV011	0.75	0.75	0.75	0.094	0.125	0.125	0.38	0.5	0.75	4	16	16
TBV012	0.25	0.125	0.047	0.094	0.008	0.008	0.75	0.5	0.5	0.5	8	6
TBV013	0.125	0.19	0.19	0.094	0.094	0.094	1.5	1	0.75	3	24	24
TBV014	0.38	0.25	0.19	0.094	0.064	0.064	0.5	0.5	0.38	32	1.5	2
TBV015	0.25	0.38	0.125	0.64	0.094	0.006	0.75	0.38	0.25	32	16	16
TBV018	0.5	0.5	0.5	0.125	0.19	0.19	0.38	0.38	0.38	96	32	32
TBV019	0.5	0.5	0.5	0.19	0.19	0.125	2	0.38	0.38	48	32	32
TBV020	0.016	0.5	0.5	0.003	0.125	0.125	0.5	0.25	0.25	24	32	32
TBV021	0.5	0.5	0.38	0.25	0.19	0.19	0.5	0.5	0.38	96	96	64
TBV023	1	0.38	0.38	2	0.38	0.25	0.5	0.75	1	48	6	4
TBV024	0.38	0.5	0.38	0.19	0.125	0.19	12	8	6	48	32	48
TBV025	0.38	0.38	0.38	0.094	0.064	0.094	0.5	2	0.75	3	1.5	2
TBV026	0.75	0.75	0.75	0.25	0.19	0.25	0.75	4	4	4	4	1.5
TBV027	1	0.125	0.125	0.25	0.19	0.19	0.38	1	1	96	32	32
TBV028	0.19	0.19	0.19	0.94	0.047	0.032	2	3	3	1.5	96	64
TBV029	1	0.19	0.064	0.25	0.047	0.042	0.25	0.25	0.28	6	16	16
TBV030	1	1	1	0.25	1	1	0.25	0.19	0.25	6	2	2
RIMD	3	1.5	3	0.64	0.64	0.64	1	0.75	0.75	96	64	64
* MIC values (mg/l)
